# Supplementary material for: Testing the link between visual suppression and intelligence
Source: PLoS One. 2018 Jul 6;13(7):e0200151. doi: 10.1371/journal.pone.0200151 (PMC6034845; doi:10.1371/journal.pone.0200151)
Supplement: S1 Dataset — (XLSX) [file pone.0200151.s001.xlsx]

## Sheet: Datos bruto
		Intelligence							Motion task						Spatial task
n	ID	VERBAL	NO VERBAL	RIAS	RIST	Age	Sex	BDI-II	Mean Small	SD Small	N threholds Small	Mean Big	SD Big	N threholds Big	Mean Orthogonal	SD Orthogonal	N threholds Orthogonal	Mean Parallel	SD Parallel	N threholds Parallel	Mean NS	SD NS	N threholds NS
1	ACG	97	113	105	105	21	Male	9	1.61506	0.0452823	6	2.00819	0.156073	6	-1.95607	0.0617791	3	-1.00363	0.0955868	3	-1.82973	0.0763427	3
2	BUA	91	108	99	98	23	Female	5	1.64737	0.0513794	6	1.77211	0.0784466	6	-2.08733	0.0643066	3	-1.3727	0.199466	3	-1.9017	0.0862496	3
3	CLC	97	102	99	96	25	Female	22	1.71022	0.0634536	6	1.95182	0.058245	6	-1.90953	0.0521028	3	-0.741233	0.0493482	3	-1.847	0.117717	3
4	DAP	107	109	109	122	26	Male	8	1.41559	0.113696	6	1.58153	0.0576747	6	-1.93187	0.0515524	3	-1.51103	0.154003	3	-1.95403	0.0644851	3
5	DSL	87	103	94	95	27	Female	9	1.61946	0.0141092	6	2.12121	0.253525	6	-1.96767	0.0402599	3	-0.8118	0.26124	3	-1.9501	0.0934037	3
6	ERV	121	86	105	114	21	Female	0	1.5752	0.0861702	6	1.88813	0.0701744	6	-2.16613	0.120831	3	-1.2927	0.187794	3	-1.93977	0.0746587	3
7	FEG	123	113	122	114	20	Male	7	1.57898	0.106957	6	1.97655	0.0641595	6	-2.02747	0.0642239	3	-1.5777	0.124203	3	-2.05077	0.116895	3
8	FMD	126	119	127	121	20	Male	5	1.40981	0.0522134	6	1.87727	0.0555393	6	-1.95903	0.0866378	3	-1.09497	0.193426	3	-1.83447	0.0336669	3
9	ISP	93	108	100	97	23	Female	3	1.63094	0.0530358	6	1.93794	0.0282584	6	-2.10063	0.0900024	3	-1.3145	0.186195	3	-2.0856	0.104354	3
10	MIA	93	107	100	104	23	Female	24	1.52796	0.0675131	6	1.89368	0.0675071	6	-1.96613	0.0703688	3	-1.07263	0.309225	3	-1.79423	0.107616	3
11	MSN	119	109	117	110	23	Male	4	1.81832	0.174956	6	2.2929	0.146677	6	-1.8145	0.148179	3	-1.10293	0.333734	3	-1.75593	0.135265	3
12	NAE	103	117	110	105	21	Female	15	1.53509	0.0412878	6	1.84289	0.0307649	6	-2.1537	0.074732	3	-1.60787	0.054639	3	-2.12337	0.0356071	3
13	RLV	104	122	113	103	23	Male	1	1.46611	0.0489232	6	1.87912	0.0485121	6	-1.9729	0.0228383	3	-1.2756	0.355519	3	-1.92123	0.0726281	3
14	RMP	75	86	78	72	20	Female	20	1.66715	0.0570074	6	2.08494	0.074532	6	-2.01087	0.103137	3	-0.918333	0.0292972	3	-1.93893	0.0731971	3	Red rows correspond to highly influential observations according to Cook's distance. We did not use them in the IQ-suppression index correlation.
15	RTA	101	116	109	106	20	Male	9	1.54951	0.0562701	6	1.8727	0.0936594	6	-2.12817	0.25559	3	-1.2583	0.131236	3	-1.86193	0.0125097	3
16	SCB	117	105	113	117	19	Female	43	1.61946	0.0141092	6	2.12121	0.253525	6	-1.99693	0.0377117	3	-1.11703	0.191796	3	-1.8003	0.017287	3
17	SEC	117	107	115	116	21	Female	30	1.66138	0.0417618	6	2.15395	0.117233	6	-2.0959	0.0975925	3	-1.4778	0.113772	3	-1.9896	0.122957	3
18	SVG	91	82	84	78	28	Female	5	1.74794	0.07081	6	1.96981	0.0182026	6	-2.14457	0.0295026	3	-1.40277	0.389346	3	-1.99077	0.107561	3
19	CLM	122	133	131	128	23	Male	8	1.37536	0.14045	6	1.92211	0.0923713	6	-2.1822	0.0994422	3	-1.23453	0.363025	3	-2.05683	0.0660878	3
20	ERB	114	106	112	110	21	Female	18	1.54564	0.0602764	6	2.30163	0.123522	6	-1.83603	0.101323	3	-0.7669	0.0622334	3	-1.88497	0.0534588	3
21	VRS	87	110	98	94	23	Male	12	1.47296	0.0611108	6	1.85136	0.0519656	6	-1.94703	0.0917753	3	-1.6188	0.153206	3	-2.02553	0.0860943	3
22	LSV	116	116	118	117	21	Female	6	1.50166	0.051399	6	1.80254	0.183651	6	-2.07243	0.0731404	3	-1.1544	0.108788	3	-1.92537	0.100577	3
23	DHM	97	103	100	109	22	Male	10	1.50111	0.0712319	6	1.86716	0.085214	6	-2.03513	0.0768585	3	-1.38713	0.176089	3	-1.90707	0.100859	3
24	LMOA	100	109	105	104	20	Female	10	1.57934	0.0343136	6	1.83527	0.0395257	6	-2.05407	0.0373236	3	-1.5721	0.542839	3	-1.9234	0.00565066	3
25	AMS	126	122	128	125	19	Female	11	1.44718	0.197867	6	2.56543	0.223034	6	-2.00853	0.0845045	3	-1.3398	0.119773	3	-1.8576	0.0734543	3
26	DS	96	108	103	99	18	Female	9	1.62375	0.0602164	6	2.03356	0.0528212	6	-1.86127	0.0329013	3	-1.27527	0.462032	3	-1.71003	0.0354006	3
27	MNR	114	104	111	110	19	Female	10	1.63236	0.0943244	6	2.2652	0.121712	6	-2.0299	0.0171467	3	-1.45343	0.45005	3	-1.92763	0.0695733	3
28	EOC	95	102	98	87	18	Female	10	1.60858	0.167409	6	1.82367	0.0867332	6	-1.99917	0.0572334	3	-1.01077	0.450012	3	-1.9123	0.0969057	3
29	JJR	78	107	91	90	21	Male	9	1.57214	0.0552152	6	1.8726	0.032853	6	-1.92503	0.0975769	3	-1.4634	0.113059	3	-1.90357	0.0526561	3
30	CDC	109	107	110	108	18	Female	14	1.6658	0.0356443	6	2.00015	0.111426	6	-2.0041	0.092273	3	-0.878867	0.130295	3	-1.8898	0.0487874	3
31	MATM	91	109	100	94	18	Female	4	1.54525	0.0488887	6	1.95038	0.0490114	6	-2.03547	0.0143563	3	-1.09413	0.0375992	3	-2.04843	0.117405	3
32	YYZ	91	91	90	83	18	Female	10	1.45953	0.0682847	6	1.52225	0.0982931	6	-1.87647	0.131514	3	-0.999167	0.20475	3	-1.8333	0.064136	3
33	IMP	123	113	122	121	18	Female	8	1.50757	0.0634762	6	2.05169	0.162607	6	-2.00733	0.0652065	3	-1.11867	0.277729	3	-1.86677	0.0201299	3
34	DTP	104	117	111	107	20	Male	8	1.46249	0.0873003	6	1.88208	0.135733	6	-2.01413	0.0680584	3	-1.24897	0.058302	3	-2.04397	0.0567903	3
35	NPE	103	103	104	103	18	Female	2	1.63743	0.0489942	6	1.83004	0.0214509	6	-2.05297	0.0191469	3	-1.5077	0.0235055	3	-1.8625	0.103435	3
36	FCCP	86	97	90	95	20	Female	4	1.67414	0.0164518	6	1.95464	0.0520408	6	-2.06143	0.053413	3	-1.68603	0.0174093	3	-1.87037	0.0406382	3
37	RNS	102	108	106	101	19	Female	9	1.70156	0.119663	6	1.99809	0.147187	6	-2.00447	0.048835	3	-1.57223	0.0812536	3	-2.01127	0.0131394	3
38	EPG	114	101	109	111	19	Male	3	1.52633	0.0457964	6	1.70278	0.0272729	6	-1.96203	0.030051	3	-1.2823	0.482016	3	-1.83937	0.040675	3
39	AAA	97	105	101	104	18	Female	8	1.49444	0.0576252	6	1.99381	0.0538668	6	-2.1372	0.0599893	3	-0.810333	0.188874	3	-1.92037	0.0237877	3
40	VLMM	116	113	117	117	20	Male	11	1.57087	0.0351779	6	1.72315	0.0671709	6	-1.69777	0.0962691	3	-1.10713	0.276887	3	-1.7699	0.0551025	3
41	OGR	100	91	95	94	19	Male	3	1.69189	0.0664136	6	2.07368	0.138845	6	-1.75383	0.114025	3	-0.7182	0.0742749	3	-1.73157	0.0650385	3
42	IPT	117	99	110	111	18	Female	15	1.6403	0.0846107	6	1.90179	0.140859	6	-2.02347	0.0939239	3	-1.24987	0.288696	3	-2.01057	0.0426616	3
43	PSN192	95	105	100	100	19	Female	32	1.5494	0.0358104	6	2.08347	0.104481	6	-2.08037	0.0467667	3	-1.7319	0.0909134	3	-1.8538	0.110506	3
44	AST232	116	116	118	117	23	Female	1	1.6145	0.0241821	6	2.23015	0.0448565	6	-2.09573	0.0715703	3	-1.68067	0.0579152	3	-2.01413	0.0572049	3
45	IJL241	124	105	118	113	24	Male	1	1.59181	0.0621598	6	2.11854	0.102461	6	-2.09753	0.0699417	3	-1.2211	0.296166	3	-2.05913	0.0798488	3
46	CGR202	89	91	88	86	20	Female	0	1.46695	0.0859637	6	1.84499	0.0425099	6	-1.9999	0.0723455	3	-1.3523	0.225526	3	-1.8241	0.0795908	3
47	MFAG192	106	96	101	89	19	Female	3	1.64326	0.0602728	6	2.48578	0.309711	6	-2.0342	0.087485	3	-1.24807	0.216243	3	-1.97293	0.0959198	3
48	AGR192	108	124	116	113	19	Female	22	1.56975	0.0468114	6	2.10466	0.114316	6	-2.1524	0.0495594	3	-1.52603	0.145024	3	-2.02967	0.0514682	3
49	JMB	92	99	95	83	21	Female	35	1.43981	0.104753	6	1.67373	0.0645337	6	-2.04037	0.0843831	3	-1.35877	0.334655	3	-1.95713	0.184809	3
50	MDD	114	115	116	123	20	Female	9	1.54966	0.0355837	6	1.86583	0.038128	6	-1.97147	0.0323316	3	-1.4739	0.242092	3	-1.8608	0.0432566	3
				Thresholds, means and suppression index estimates
n	ID	Small						Big						LOG Small						LOG Big						Mean Small	Mean Big	MSI
1	ACG	46.5652	43.5485	36.4264	44.9851	40.0595	36.8219	134.678	148.086	118.535	56.0357	81.9262	103.186	1.66806	1.63897	1.56142	1.65307	1.60271	1.56611	2.1293	2.17051	2.07385	1.74846	1.91342	2.01362	1.61506	2.00819	0.39314
2	BUA	48.0753	40.8066	45.2863	53.0455	38.19	42.5605	57.1241	53.1639	55.0958	68.7924	78.0636	47.7639	1.68192	1.61073	1.65597	1.72465	1.58195	1.62901	1.75682	1.72562	1.74112	1.83754	1.89245	1.6791	1.64737	1.77211	0.124737
3	CLC	46.5376	58.9056	45.4562	49.8295	64.1434	45.8248	84.2025	83.9598	90.7207	90.6059	77.3011	114.416	1.6678	1.77016	1.65759	1.69749	1.80715	1.6611	1.92532	1.92407	1.95771	1.95716	1.88819	2.05849	1.71022	1.95182	0.241607
4	DAP	27.7946	25.0141	24.7746	41.9435	21.7989	19.7839	43.9603	31.2257	42.5605	37.0403	34.6298	41.1576	1.44396	1.39818	1.39401	1.62266	1.33843	1.29631	1.64306	1.49451	1.62901	1.56867	1.53945	1.61445	1.41559	1.58153	0.165932
5	DSL	42.1414	41.1234	41.6844	43.9683	39.8831	41.119	156.327	363.798	62.5161	129.741	102.436	112.931	1.62471	1.61409	1.61997	1.64314	1.60079	1.61404	2.19403	2.56086	1.79599	2.11308	2.01045	2.05281	1.61946	2.12121	0.501748
6	ERV	33.7833	36.1331	28.4889	46.0369	48.4965	36.3986	65.5344	67.7424	72.2442	96.6088	92.0384	74.7636	1.5287	1.55791	1.45468	1.66311	1.68571	1.56108	1.81647	1.83086	1.8588	1.98502	1.96397	1.87369	1.5752	1.88813	0.312937
7	FEG	33.2583	41.7234	24.8259	41.691	41.0437	50.5139	102.579	94.2772	83.7612	83.3201	122.265	87.645	1.5219	1.62038	1.39491	1.62004	1.61325	1.70341	2.01106	1.97441	1.92304	1.92075	2.0873	1.94273	1.57898	1.97655	0.397567
8	FMD	27.5645	30.2695	26.2696	25.5626	21.2418	24.1679	86.3654	83.0516	81.4918	61.5645	69.8759	72.9716	1.44035	1.48101	1.41945	1.40761	1.32719	1.38324	1.93634	1.91935	1.91111	1.78933	1.84433	1.86315	1.40981	1.87727	0.467462
9	ISP	39.1176	48.6043	45.9257	37.769	38.0912	48.5934	87.2616	94.2496	93.1887	82.2919	81.57	82.4679	1.59237	1.68667	1.66206	1.57714	1.58082	1.68658	1.94082	1.97428	1.96936	1.91536	1.91153	1.91628	1.63094	1.93794	0.307
10	MIA	39.8337	32.9622	26.04	33.7868	39.3747	32.3532	89.4654	67.6547	95.7054	79.561	78.1306	63.9264	1.60025	1.51802	1.41564	1.52875	1.59522	1.50992	1.95166	1.8303	1.98094	1.9007	1.89282	1.80568	1.52796	1.89368	0.365717
11	MSN	66.5021	66.9525	47.7517	51.1531	142.228	52.5346	196.16	140.886	150.995	270.67	157.922	320.694	1.82284	1.82577	1.67899	1.70887	2.15299	1.72045	2.29261	2.14887	2.17896	2.43244	2.19844	2.50609	1.81832	2.2929	0.474587
12	NAE	31.2937	30.1181	37.6503	34.916	34.4301	38.0666	78.8791	63.8423	70.8716	69.8001	68.1028	67.2643	1.49546	1.47883	1.57577	1.54302	1.53694	1.58054	1.89696	1.80511	1.85047	1.84386	1.83316	1.82778	1.53509	1.84289	0.307798
13	RLV	29.7502	28.9297	25.0709	26.9118	31.1498	34.616	82.3622	85.9807	79.3625	68.3436	76.1509	64.3597	1.47349	1.46134	1.39917	1.42994	1.49346	1.53928	1.91573	1.9344	1.89962	1.8347	1.88168	1.80861	1.46611	1.87912	0.413009
14	RMP	43.3193	52.0117	55.8352	45.6606	38.655	45.3374	96.455	118.908	113.016	139.637	113.971	156.729	1.63668	1.7161	1.74691	1.65954	1.58721	1.65646	1.98432	2.07521	2.05314	2.145	2.05679	2.19515	1.66715	2.08494	0.417787
15	RTA	32.5845	32.0694	39.4565	30.3214	38.0893	41.6201	66.3345	86.7533	89.3851	53.3394	68.3749	91.8236	1.51301	1.50609	1.59612	1.48175	1.5808	1.6193	1.82174	1.93829	1.95127	1.72705	1.8349	1.96295	1.54951	1.8727	0.323186
16	SCB	42.1414	41.1234	41.6844	43.9683	39.8831	41.119	156.327	363.798	62.5161	129.741	102.436	112.931	1.62471	1.61409	1.61997	1.64314	1.60079	1.61404	2.19403	2.56086	1.79599	2.11308	2.01045	2.05281	1.61946	2.12121	0.501748
17	SEC	43.2788	52.2939	46.2456	44.153	49.9429	40.2758	108.918	187.89	190.804	118.316	166.515	109.046	1.63628	1.71845	1.66507	1.64496	1.69847	1.60504	2.0371	2.2739	2.28059	2.07304	2.22145	2.03761	1.66138	2.15395	0.49257
18	SVG	58.522	58.0395	46.971	44.8994	66.8438	64.1941	98.8985	87.8662	96.106	90.5301	93.3805	93.3401	1.76732	1.76372	1.67183	1.65224	1.82506	1.8075	1.99519	1.94382	1.98275	1.95679	1.97026	1.97007	1.74794	1.96981	0.221868
19	CLM	21.6052	31.8404	22.0655	13.4282	29.878	29.3473	113.553	96.8895	84.4391	76.7245	78.369	61.0308	1.33456	1.50298	1.34371	1.12802	1.47535	1.46757	2.0552	1.98628	1.92654	1.88493	1.89414	1.78555	1.37536	1.92211	0.546743
20	ERB	46.4211	31.7524	33.255	33.9185	34.0291	33.2067	245.993	234.961	122.778	194.293	176.164	265.691	1.66672	1.50178	1.52186	1.53044	1.53185	1.52123	2.39092	2.371	2.08912	2.28846	2.24592	2.42438	1.54564	2.30163	0.755988
21	VRS	30.8765	33.401	34.9037	27.4839	23.6693	29.3928	69.509	73.0095	83.4724	58.9742	76.786	66.8712	1.48963	1.52376	1.54287	1.43908	1.37419	1.46824	1.84204	1.86338	1.92154	1.77066	1.88528	1.82524	1.47296	1.85136	0.378397
22	LSV	31.304	35.0938	27.2437	27.873	34.688	35.3579	27.2437	75.9944	74.9485	68.4004	70.4527	87.3878	1.4956	1.54523	1.43527	1.44518	1.54018	1.54849	1.43527	1.88078	1.87476	1.83506	1.8479	1.94145	1.50166	1.80254	0.300879
23	DHM	29.6154	34.6783	28.1611	40.874	25.8829	33.1858	55.3071	65.9582	94.683	83.0266	67.4151	82.5449	1.47152	1.54006	1.44965	1.61145	1.41301	1.52095	1.74278	1.81927	1.97627	1.91922	1.82876	1.91669	1.50111	1.86716	0.366058
24	LMOA	43.1808	34.7026	39.7594	36.3691	36.1016	38.2561	78.4446	62.31	68.9743	64.1074	64.3352	73.8717	1.63529	1.54036	1.59944	1.56073	1.55753	1.5827	1.89456	1.79456	1.83869	1.80691	1.80845	1.86848	1.57934	1.83527	0.255932
25	AMS	34.1385	40.198	37.5084	25.705	11.6863	31.1743	181.275	282.636	483.01	269.113	505.975	732.787	1.53324	1.6042	1.57413	1.41002	1.06768	1.4938	2.25834	2.45123	2.68396	2.42993	2.70413	2.86498	1.44718	2.56543	1.11825
26	DS	47.7734	37.4844	42.0761	41.4546	50.4764	35.0585	122.637	119.508	115.207	97.0597	107.399	90.3231	1.67919	1.57385	1.62404	1.61757	1.70309	1.54479	2.08862	2.0774	2.06148	1.98704	2.031	1.9558	1.62375	2.03356	0.409802
27	MNR	42.9319	30.0643	48.5617	55.7395	37.746	47.2078	202.444	143.887	156.105	250.796	134.797	253.764	1.63278	1.47805	1.68629	1.74616	1.57687	1.67401	2.3063	2.15802	2.19342	2.39932	2.12968	2.40443	1.63236	2.2652	0.632833
28	EOC	59.7539	45.8421	50.1791	44.5654	36.9801	19.7873	64.6929	69.7955	61.3178	83.4318	79.1356	47.8701	1.77637	1.66126	1.70052	1.649	1.56797	1.29639	1.81086	1.84383	1.78759	1.92133	1.89837	1.68006	1.60858	1.82367	0.215089
29	JJR	35.2582	42.6749	41.9706	34.9619	39.8732	30.775	74.2542	77.3173	65.4333	76.0555	73.2443	82.2	1.54726	1.63017	1.62295	1.5436	1.60068	1.4882	1.87072	1.88828	1.8158	1.88113	1.86477	1.91487	1.57214	1.8726	0.300453
30	CDC	53.4291	43.423	48.5161	45.4976	44.9284	42.9443	127.899	137.796	80.1069	111.44	83.0055	76.7279	1.72778	1.63772	1.68589	1.65799	1.65252	1.63291	2.10687	2.13924	1.90367	2.04704	1.91911	1.88495	1.6658	2.00015	0.334346
31	MATM	36.197	40.1456	36.9496	32.0688	29.4227	36.8811	102.595	103.224	82.8722	80.4453	82.8312	86.1512	1.55867	1.60364	1.56761	1.50608	1.46868	1.5668	2.01113	2.01378	1.91841	1.9055	1.91819	1.93526	1.54525	1.95038	0.40513
32	YYZ	34.3073	27.5686	25.6136	22.9281	31.0741	33.124	35.246	45.9216	33.8346	37.5148	26.5703	24.9134	1.53539	1.44041	1.40847	1.36037	1.4924	1.52014	1.54711	1.66202	1.52936	1.5742	1.4244	1.39643	1.45953	1.52225	0.0627231
33	IMP	32.7512	40.329	35.5342	28.5468	30.4812	27.1871	169.711	108.107	188.475	82.3804	80.3491	89.2347	1.51523	1.60562	1.55065	1.45556	1.48403	1.43436	2.22971	2.03386	2.27525	1.91582	1.90498	1.95053	1.50757	2.05169	0.544119
34	DTP	33.3208	28.7701	19.7394	28.8625	32.3176	33.7438	62.5045	58.9036	59.12	70.6681	117.745	108.272	1.52272	1.45894	1.29533	1.46033	1.50944	1.52819	1.79591	1.77014	1.77173	1.84922	2.07094	2.03452	1.46249	1.88208	0.419586
35	NPE	45.9951	45.4343	51.1181	40.7571	41.4185	37.0247	65.7673	67.4433	72.9828	70.3731	65.5205	64.0116	1.66271	1.65738	1.70857	1.6102	1.61719	1.56849	1.81801	1.82894	1.86322	1.84741	1.81638	1.80626	1.63743	1.83004	0.192609
36	FCCP	48.6433	47.0412	44.0926	48.9001	48.0183	46.8004	93.1487	74.1121	101.341	82.3252	93.6106	99.1195	1.68702	1.67248	1.64437	1.68931	1.68141	1.67025	1.96918	1.86989	2.00578	1.91553	1.97133	1.99616	1.67414	1.95464	0.280505
37	RNS	49.0925	58.8285	70.3859	58.3815	41.6471	32.7644	76.8478	90.4663	109.704	89.8247	75.6924	187.833	1.69102	1.76959	1.84749	1.76628	1.61958	1.5154	1.88563	1.95649	2.04022	1.9534	1.87905	2.27377	1.70156	1.99809	0.296535
38	EPG	27.4005	36.0624	36.3492	35.4085	33.8183	33.4527	47.4926	54.1398	50.5643	50.2659	46.6106	54.0702	1.43776	1.55705	1.56049	1.54911	1.52915	1.52443	1.67663	1.73352	1.70384	1.70127	1.66848	1.73296	1.52633	1.70278	0.176451
39	AAA	24.7498	29.6062	30.7404	34.3694	33.8913	35.2962	88.2797	124.885	101.002	95.7802	93.0949	92.4656	1.39357	1.47138	1.48771	1.53617	1.53009	1.54773	1.94586	2.09651	2.00433	1.98128	1.96893	1.96598	1.49444	1.99381	0.499372
40	VLMM	38.945	34.3914	34.6137	36.0476	37.3968	42.5939	41.5547	46.1925	54.0927	60.7508	57.6289	60.0287	1.59045	1.53645	1.53925	1.55688	1.57283	1.62935	1.61862	1.66457	1.73314	1.78355	1.76064	1.77836	1.57087	1.72315	0.152279
41	OGR	51.3216	40.503	42.1481	50.9949	61.5151	51.5561	142.26	88.4302	151.259	74.0253	165.358	118.82	1.7103	1.60749	1.62478	1.70753	1.78898	1.71228	2.15308	1.9466	2.17972	1.86938	2.21843	2.07489	1.69189	2.07368	0.381791
42	IPT	50.6502	41.7072	30.9136	53.2684	47.1597	42.3461	69.482	92.8705	144.867	68.1179	63.8254	63.349	1.70458	1.62021	1.49015	1.72647	1.67357	1.62681	1.84187	1.96788	2.16097	1.83326	1.80499	1.80174	1.6403	1.90179	0.261486
43	PSN192	37.467	32.5204	32.9345	40.4632	34.6509	35.1715	128.12	96.2368	186.275	97.7321	121.856	115.835	1.57365	1.51216	1.51765	1.60706	1.53971	1.54619	2.10762	1.98334	2.27016	1.99004	2.08585	2.06384	1.5494	2.08347	0.534069
44	AST232	43.4875	42.6766	38.1881	38.6138	41.6241	42.6988	155.87	191.235	172.002	148.393	190.342	165.992	1.63836	1.63019	1.58193	1.58674	1.61934	1.63042	2.19276	2.28157	2.23553	2.17141	2.27954	2.22009	1.6145	2.23015	0.615652
45	IJL241	43.6034	41.4239	46.0124	32.0739	33.7807	39.4841	151.17	114.858	124.047	159.232	166.724	89.9492	1.63952	1.61725	1.66287	1.50615	1.52867	1.59642	2.17947	2.06016	2.09359	2.20203	2.222	1.954	1.59181	2.11854	0.526725
46	CGR202	29.6531	29.0516	39.9764	21.472	28.2458	30.3259	77.4686	75.7319	62.8547	62.3869	75.3872	67.73	1.47207	1.46317	1.6018	1.33187	1.45095	1.48181	1.88913	1.87928	1.79834	1.79509	1.8773	1.83078	1.46695	1.84499	0.378038
47	MFAG192	41.3289	46.6139	43.3813	34.885	47.6166	52.1268	575.612	228.979	141.916	549.03	134.057	596.825	1.61625	1.66852	1.6373	1.54264	1.67776	1.71706	2.76013	2.3598	2.15203	2.7396	2.12729	2.77585	1.64326	2.48578	0.842526
48	AGR192	38.7781	35.5007	35.3162	31.5136	40.2449	42.5076	161.19	156.876	159.896	94.9315	120.308	91.9489	1.58859	1.55024	1.54797	1.4985	1.60471	1.62847	2.20734	2.19556	2.20384	1.97741	2.08029	1.96355	1.56975	2.10466	0.534918
49	JMB	30.7483	21.1649	37.8019	26.1031	20.8217	32.5603	57.8276	39.9912	40.8176	44.0527	50.5519	52.4495	1.48782	1.32562	1.57751	1.41669	1.31852	1.51269	1.76214	1.60196	1.61085	1.64397	1.70374	1.71974	1.43981	1.67373	0.233925
50	MDD	33.5717	37.0614	35.6996	34.0062	32.3653	40.6241	75.4738	81.3232	80.833	66.4603	69.6125	68.2563	1.52597	1.56892	1.55266	1.53156	1.51008	1.60878	1.8778	1.91021	1.90759	1.82256	1.84269	1.83414	1.54966	1.86583	0.316169
n	ID	LOG Orthogonal			LOG Parallel			LOG No surround			Mean O	Mean P	Mean NS	CSI
1	ACG	-2.025	-1.9375	-1.9057	-0.8933	-1.0614	-1.0562	-1.748	-1.8992	-1.842	-1.95607	-1.00363	-1.82973	0.952433
2	BUA	-2.1511	-2.0225	-2.0884	-1.1645	-1.5621	-1.3915	-1.937	-1.9647	-1.8034	-2.08733	-1.3727	-1.9017	0.714633
3	CLC	-1.9234	-1.8519	-1.9533	-0.707	-0.7978	-0.7189	-1.8591	-1.7237	-1.9582	-1.90953	-0.741233	-1.847	1.1683
4	DAP	-1.942	-1.9776	-1.876	-1.3724	-1.4839	-1.6768	-1.9007	-2.0257	-1.9357	-1.93187	-1.51103	-1.95403	0.420833
5	DSL	-1.9258	-2.0061	-1.9711	-0.9998	-0.9221	-0.5135	-1.8821	-2.0566	-1.9116	-1.96767	-0.8118	-1.9501	1.15587
6	ERV	-2.1503	-2.054	-2.2941	-1.0828	-1.4448	-1.3505	-1.9973	-1.8554	-1.9666	-2.16613	-1.2927	-1.93977	0.873433
7	FEG	-1.9579	-2.04	-2.0845	-1.5859	-1.4496	-1.6976	-1.9431	-2.0341	-2.1751	-2.02747	-1.5777	-2.05077	0.449767
8	FMD	-1.9894	-1.8613	-2.0264	-0.8812	-1.2579	-1.1458	-1.8029	-1.8306	-1.8699	-1.95903	-1.09497	-1.83447	0.864067
9	ISP	-1.998	-2.1378	-2.1661	-1.3828	-1.4569	-1.1038	-1.972	-2.1772	-2.1076	-2.10063	-1.3145	-2.0856	0.786133
10	MIA	-1.8878	-2.024	-1.9866	-0.8099	-0.9946	-1.4134	-1.7157	-1.7501	-1.9169	-1.96613	-1.07263	-1.79423	0.8935
11	MSN	-1.8089	-1.9654	-1.6692	-1.2869	-1.3042	-0.7177	-1.8247	-1.843	-1.6001	-1.8145	-1.10293	-1.75593	0.711567
12	NAE	-2.089	-2.1366	-2.2355	-1.6709	-1.574	-1.5787	-2.1144	-2.0931	-2.1626	-2.1537	-1.60787	-2.12337	0.545833
13	RLV	-1.9974	-1.9691	-1.9522	-0.8711	-1.4172	-1.5385	-1.855	-1.9989	-1.9098	-1.9729	-1.2756	-1.92123	0.6973
14	RMP	-1.8929	-2.084	-2.0557	-0.9383	-0.8847	-0.932	-1.8548	-1.974	-1.988	-2.01087	-0.918333	-1.93893	1.09253
15	RTA	-1.9872	-2.4232	-1.9741	-1.1753	-1.4096	-1.19	-1.848	-1.8656	-1.8722	-2.12817	-1.2583	-1.86193	0.869867
16	SCB	-1.9534	-2.0178	-2.0196	-1.0063	-1.0063	-1.3385	-1.7855	-1.8193	-1.7961	-1.99693	-1.11703	-1.8003	0.8799
17	SEC	-1.9867	-2.1264	-2.1746	-1.3964	-1.4292	-1.6078	-1.9474	-1.8933	-2.1281	-2.0959	-1.4778	-1.9896	0.6181
18	SVG	-2.173	-2.1141	-2.1466	-0.9617	-1.6987	-1.5479	-1.8841	-1.989	-2.0992	-2.14457	-1.40277	-1.99077	0.7418
19	CLM	-2.0738	-2.2692	-2.2036	-0.8887	-1.2023	-1.6126	-1.9841	-2.1132	-2.0732	-2.1822	-1.23453	-2.05683	0.947667
20	ERB	-1.9395	-1.8316	-1.737	-0.7109	-0.7559	-0.8339	-1.8348	-1.8789	-1.9412	-1.83603	-0.7669	-1.88497	1.06913
21	VRS	-1.9905	-1.8416	-2.009	-1.5573	-1.5059	-1.7932	-1.9842	-1.9679	-2.1245	-1.94703	-1.6188	-2.02553	0.328233
22	LSV	-2.0336	-2.1568	-2.0269	-1.0473	-1.1511	-1.2648	-1.8666	-2.0415	-1.868	-2.07243	-1.1544	-1.92537	0.918033
23	DHM	-1.9875	-1.9941	-2.1238	-1.2811	-1.2899	-1.5904	-1.8404	-2.0231	-1.8577	-2.03513	-1.38713	-1.90707	0.648
24	LMOA	-2.016	-2.0556	-2.0906	-1.0202	-1.5907	-2.1054	-1.9233	-1.9291	-1.9178	-2.05407	-1.5721	-1.9234	0.481967
25	AMS	-2.1061	-1.961	-1.9585	-1.2111	-1.3603	-1.448	-1.9253	-1.7795	-1.868	-2.00853	-1.3398	-1.8576	0.668733
26	DS	-1.825	-1.8892	-1.8696	-0.7758	-1.3626	-1.6874	-1.6729	-1.7138	-1.7434	-1.86127	-1.27527	-1.71003	0.586
27	MNR	-2.0118	-2.032	-2.0459	-0.9359	-1.6714	-1.753	-1.8473	-1.9684	-1.9672	-2.0299	-1.45343	-1.92763	0.576467
28	EOC	-1.9956	-1.9438	-2.0581	-1.0145	-0.5589	-1.4589	-1.8675	-1.8459	-2.0235	-1.99917	-1.01077	-1.9123	0.9884
29	JJR	-1.8946	-1.8463	-2.0342	-1.3644	-1.4392	-1.5866	-1.8568	-1.8933	-1.9606	-1.92503	-1.4634	-1.90357	0.461633
30	CDC	-1.9092	-2.0935	-2.0096	-0.8554	-0.7619	-1.0193	-1.8502	-1.8749	-1.9443	-2.0041	-0.878867	-1.8898	1.12523
31	MATM	-2.0505	-2.034	-2.0219	-1.1287	-1.0996	-1.0541	-1.929	-2.1637	-2.0526	-2.03547	-1.09413	-2.04843	0.941333
32	YYZ	-1.7542	-2.0156	-1.8596	-0.8243	-1.2244	-0.9488	-1.7651	-1.8424	-1.8924	-1.87647	-0.999167	-1.8333	0.8773
33	IMP	-2.0276	-2.06	-1.9344	-0.8248	-1.3768	-1.1544	-1.8655	-1.8875	-1.8473	-2.00733	-1.11867	-1.86677	0.888667
34	DTP	-1.9359	-2.0468	-2.0597	-1.1818	-1.2865	-1.2786	-1.9804	-2.0897	-2.0618	-2.01413	-1.24897	-2.04397	0.765167
35	NPE	-2.0746	-2.0461	-2.0382	-1.4816	-1.5272	-1.5143	-1.8279	-1.7808	-1.9788	-2.05297	-1.5077	-1.8625	0.545267
36	FCCP	-2.024	-2.0377	-2.1226	-1.7052	-1.6712	-1.6817	-1.9161	-1.8384	-1.8566	-2.06143	-1.68603	-1.87037	0.3754
37	RNS	-2.0066	-1.9546	-2.0522	-1.638	-1.5973	-1.4814	-2.0255	-1.9996	-2.0087	-2.00447	-1.57223	-2.01127	0.432233
38	EPG	-1.9371	-1.9536	-1.9954	-0.7261	-1.5425	-1.5783	-1.7939	-1.8723	-1.8519	-1.96203	-1.2823	-1.83937	0.679733
39	AAA	-2.0724	-2.1908	-2.1484	-0.6928	-1.0282	-0.71	-1.9339	-1.9343	-1.8929	-2.1372	-0.810333	-1.92037	1.32687
40	VLMM	-1.618	-1.6706	-1.8047	-0.875	-1.4136	-1.0328	-1.7397	-1.7365	-1.8335	-1.69777	-1.10713	-1.7699	0.590633
41	OGR	-1.884	-1.6716	-1.7059	-0.7472	-0.6338	-0.7736	-1.659	-1.7846	-1.7511	-1.75383	-0.7182	-1.73157	1.03563
42	IPT	-1.9202	-2.0464	-2.1038	-0.9265	-1.3414	-1.4817	-2.0013	-1.9733	-2.0571	-2.02347	-1.24987	-2.01057	0.7736
43	PSN192	-2.0267	-2.102	-2.1124	-1.6299	-1.7614	-1.8044	-1.8206	-1.7637	-1.9771	-2.08037	-1.7319	-1.8538	0.348467
44	AST232	-2.0232	-2.1663	-2.0977	-1.6138	-1.7132	-1.715	-1.9485	-2.0405	-2.0534	-2.09573	-1.68067	-2.01413	0.415067
45	IJL241	-2.1763	-2.0736	-2.0427	-0.9286	-1.5208	-1.2139	-1.9675	-2.0961	-2.1138	-2.09753	-1.2211	-2.05913	0.876433
46	CGR202	-1.9528	-2.0832	-1.9637	-1.0939	-1.5095	-1.4535	-1.7326	-1.8624	-1.8773	-1.9999	-1.3523	-1.8241	0.6476
47	MFAG192	-2.0001	-1.9689	-2.1336	-1.0099	-1.3022	-1.4321	-1.8799	-2.0715	-1.9674	-2.0342	-1.24807	-1.97293	0.786133
48	AGR192	-2.1223	-2.1253	-2.2096	-1.6072	-1.3586	-1.6123	-1.988	-2.0872	-2.0138	-2.1524	-1.52603	-2.02967	0.626367
49	JMB	-2.0694	-2.1064	-1.9453	-0.9766	-1.5994	-1.5003	-1.7943	-1.9191	-2.158	-2.04037	-1.35877	-1.95713	0.6816
50	MDD	-1.9768	-1.9368	-2.0008	-1.3066	-1.3636	-1.7515	-1.9005	-1.8147	-1.8672	-1.97147	-1.4739	-1.8608	0.497567
